# Supplementary material for: Fungal Endophytic Community Associated with Guarana (Paullinia cupana Var. Sorbilis): Diversity Driver by Genotypes in the Centre of Origin
Source: J Fungi (Basel). 2020 Jul 31;6(3):123. doi: 10.3390/jof6030123 (PMC7558939; doi:10.3390/jof6030123)
Supplement: Supplementary file 1 [file jof-06-00123-s001.xlsx]

## Sheet: Reference for phylogenetic tree
Species	Strain	ITS accession code	Type status	Notes
Albonectria rigidiuscula	CBS 315.73	KM231809
Aspergillus flavus	ATCC 16883	NR_111041	Type
Aspergillus jensenii	NRRL 58600	NR_135444	Type
Aspergillus flavus var. oryzae	NRRL 447	NR_135395	Type
Aspergillus pseudonomiae	NRRL 3353	NR_137444	Type
Aspergillus subflavus	CBS 143683	NR_160622	Type
Aspergillus sydowii	CBS 593.65	NR_131259	Type
Aspergillus tabacinus	NRRL 4791	NR_135361	Type
Aspergillus versicolor	ATCC 9577	NR_131277	Type
Chondrostereum purpureum	CBS 352.53	MH857243
Cladosporium endophytica	MFLUCC 17-0599	NR_158360	Type
Cladosporium halotolerans	CBS 119416	NR_119605	Type
Clonostachys eriocamporesiana	MFLUCC 17-2620	NR_168235	Type
Clonostachys farinosa	CBS 364.78	MH861151	Isotype of Clonostachys byssicola
Clonostachys rosea f. catenulata	CBS 154.27	NR_165993	Type
Clonostachys solani f. nigrovirens	CBS 183.30	NR_163540	Type
Colletotrichum fructicola	MFLU 090228	NR_144783	Type
Colletotrichum gigasporum	CBS 133266	NR_145380	Type
Colletotrichum gloeosporioides	IMI 356878	NR_160754	Type
Colletotrichum guajavae	IMI 350839	NR_111738	Type
Colletotrichum melonis	CBS 159.84	NR_111734	Type
Colletotrichum scovillei	CBS 126529	NR_111737	Type
Colletotrichum siamense	MFLU 090230	NR_144784	Type
Colletotrichum sloanei	IMI 364297	NR_111743	Type
Colletotrichum ti	ICMP 4832	NR_120143	Type
Colletotrichum tropicale	ICMP 18653	NR_119815	Type
Curvularia eragrostidis	CBS 536.70	MH859837
Curvularia hominis	MFLUCC 12-0184	KP400642
Curvularia lunata	CBS 730.96	NR_138223	Type
Daldinia eschscholtzii	CALP 11206	HE590883	Epitype
Daldinia starbaeckii	MUCL 45436	NR_147519	Type
Diaporthe columnaris	CBS 109873	AF439625	Type
Diaporthe hongkongensis	CBS 115448	NR_111848	Type
Diaporthe lithocarpi	CGMCC 3.15175	NR_147524	Type
Diaporthe longicolla	ATCC 60325	NR_144924	Type
Diaporthe middletonii	BRIP 54884e	NR_147536	Type
Diaporthe novem	CBS 127270	NR_111855	Type
Diaporthe raonikayaporum	CBS 133182	NR_111860	Type
Diaporthe schini	CBS 133181	NR_111861	Type
Diaporthe terebinthifolii	CBS 133180	NR_111862	Type
Diaporthe ueckeri	CBS 139283	NR_147543	Type
Diaporthe yunnanensis	CGMCC 3.18289	NR_152472	Type
Fusarium concolor	CBS 183.34	MH855479	Type
Fusarium irregulare	CGMCC 3.19489	NR_164595	Type
Fusarium polyphialidicum	NRRL 13459	NR_144930	Type
Hypomontagnella monticulosa	MUCL 54604	KY610404	Epitype
Lasiodiplodia lignicola	MFLUCC 11-0435	NR_111795	Type
Lasiodiplodia parva	CBS 456.78	NR_111265
Lasiodiplodia theobromae	CBS 164.96	NR_111174	Type
Lentinus swartzii	TFB5206	GU207276
Luteoporia albomarginata	BJFC Dai 15229	NR_154126	Type
Megasporoporia minor	BJFC Dai 12170	NR_120050	Type
Muyocopron alcornii	CBS 141314	NR_164052	Type
Muyocopron laterale	CBS 141029	NR_164055	Type
Muyocopron sahnii	UAMH 10746	GU980698
Neocosmospora falciformis	CBS 475.67	NR_164424	Type
Neocosmospora keratoplastica	FRC S-2477	NR_130690	Type
Neocosmospora rubicola	CBS 101018	NR_154227	Type
Neocosmospora solani	CBS 140079	NR_163531	Type
Neopestalotiopsis eucalypticola	CBS 264.37	NR_163670	Type
Neopestalotiopsis formicarum	CBS 362.72	NR_145242	Type
Neopestalotiopsis javaensis	CBS 257.31	NR_145241	Type
Neopestalotiopsis surinamensis	CBS 450.74	NR_145240	Type
Nigrospora camelliae-sinensis	CGMCC 3.18125	NR_153473	Type
Nigrospora oryzae	CBS 113884	DQ219433
Nigrospora pyriformis	CGMCC 3.18122	NR_153469	Type
Nigrospora vesicularifera	CGMCC 3.19333	NR_165927	Type
Nigrospora vesicularis	CGMCC 3.18128	NR_153479	Type
Penicillium annulatum	CV 37	NR_138303	Type
Penicillium citrinum	NRRL 1841	NR_121224	Type
Penicillium hetheringtonii	CBS 122392	NR_111482	Type
Penicillium ochrochloron	CBS 357.48	NR_111509	Type
Peroneutypa rubiformis	MFLU 17-1185	NR_158867	Type
Peroneutypa scoparia	CBS 242.87	AJ302465
Phacidiopycnis tuberivora	CBS 268.32	NR_160066	Type
Phlebia chrysocreas	CBS 125889	MH864087	Type
Phomopsis asparagi	MAFF 150068	LC333579
Phomopsis phaseoli	NLS4	MN904867
Phyllosticta capitalensis	CPC 18848	NR_144914	Type
Phyllosticta ericarum	CBS 132534	NR_111759	Type
Pseudopestalotiopsis simitheae	MFLUCC 12-0121	NR_147541	Type
Pseudopestalotiopsis thailandica	MFLUCC 17-1724	NR_164472	Type
Simplicillium cylindrosporum	JCM 18169	NR_111023	Type
Simplicillium lanosoniveum	CBS 123.42	MH856100	Neotype of Cephalosporium lanosoniveum
Simplicillium subtropicum	JCM 18180	NR_111024	Type
Talaromyces amestolkiae	CBS 132696	NR_120179	Type
Talaromyces purpureogenus	CBS 286.36	NR_121529	Type
Tinctoporellus epimiltinus	CBS 389.61	FJ711051
Entorrhiza parvula	TUB 021488	NR_132908	Type	Outgroup
Entorrhiza citriformis	PDD 70949	NR_119597	Type	Outgroup

## Sheet: Guarana isolates
CCCT code	ITS accession code
CCCT 17.06	MT676771
CCCT 17.07	MN193009
CCCT 17.08	MN193010
CCCT 17.09	MN193011
CCCT 17.10	MN193012
CCCT 17.11	MN193013
CCCT 17.12	MN193014
CCCT 17.13	MN193015
CCCT 17.14	MN193017
CCCT 17.15	MN193018
CCCT 17.16	MN193019
CCCT 17.17	MN193020
CCCT 17.18	MN193021
CCCT 17.19	MN193022
CCCT 17.20	MN193023
CCCT 17.21	MN193024
CCCT 17.22	MN193025
CCCT 17.23	MN193026
CCCT 17.24	MN193027
CCCT 17.25	MN193028
CCCT 17.26	MN193029
CCCT 17.27	MN193030
CCCT 17.28	MN193031
CCCT 17.29	MN192954
CCCT 17.30	MN192955
CCCT 17.31	MN192956
CCCT 17.32	MN192957
CCCT 17.33	MN192958
CCCT 17.34	MN192959
CCCT 17.35	MN192960
CCCT 17.36	MN192961
CCCT 17.37	MN192962
CCCT 17.38	MN192963
CCCT 17.39	MN192964
CCCT 17.40	MN192965
CCCT 17.41	MN192966
CCCT 17.42	MN192967
CCCT 17.43	MN192968
CCCT 17.44	MN192969
CCCT 17.45	MN192970
CCCT 17.46	MN192971
CCCT 17.47	MN192973
CCCT 17.48	MN192972
CCCT 17.49	MN192974
CCCT 17.50	MT676772
CCCT 17.51	MN192975
CCCT 17.52	MN192976
CCCT 17.53	MN192977
CCCT 17.54	MN192978
CCCT 17.55	MT676773
CCCT 17.56	MN192979
CCCT 17.57	MN192980
CCCT 17.58	MN192981
CCCT 17.59	MN192982
CCCT 17.60	MN192983
CCCT 17.61	MN192984
CCCT 17.62	MN192985
CCCT 17.63	MN192986
CCCT 17.64	MN192987
CCCT 17.65	MN192988
CCCT 17.66	MN192989
CCCT 17.67	MN192990
CCCT 17.68	MN192991
CCCT 17.69	MN192992
CCCT 17.70	MT676774
CCCT 17.71	MN192993
CCCT 17.72	MN192994
CCCT 17.73	MN192995
CCCT 17.74	MN192996
CCCT 17.75	MN192997
CCCT 17.76	MN192998
CCCT 17.77	MN192999
CCCT 17.78	MN193000
CCCT 17.79	MN193001
CCCT 17.80	MN193002
CCCT 17.81	MN193003
CCCT 17.82	MN193004
CCCT 17.83	MN193005
CCCT 17.84	MN193006
CCCT 17.85	MN193007
CCCT 17.86	MN193008
CCCT 17.87	MT676775
CCCT 17.88	MN193032
CCCT 17.89	MN193033
CCCT 17.90	MN193034
CCCT 17.91	MN193035
CCCT 17.93	MN193036
CCCT 17.94	MN193037
CCCT 17.95	MT676776
CCCT 17.96	MT676777
CCCT 17.97	MT676778
CCCT 17.98	MN193038
CCCT 17.99	MN193039
CCCT 17.100	MN193040
CCCT 17.101	MN192917
CCCT 17.102	MN192918
CCCT 17.103	MN192919
CCCT 17.104	MN192920
CCCT 17.105	MN192921
CCCT 17.106	MN192922
CCCT 17.107	MN192923
CCCT 17.108	MN192924
CCCT 17.109	MN192925
CCCT 17.110	MN192926
CCCT 17.111	MN192927
CCCT 17.112	MN192928
CCCT 17.113	MN192929
CCCT 17.114	MN192930
CCCT 17.116	MN192931
CCCT 17.117	MN192932
CCCT 17.118	MN192933
CCCT 17.120	MN192934
CCCT 17.121	MN192935
CCCT 17.122	MN192936
CCCT 17.123	MN192937
CCCT 17.124	MN192938
CCCT 17.125	MT676779
CCCT 17.126	MT676780
CCCT 17.127	MN192939
CCCT 17.128	MN192940
CCCT 17.129	MN192941
CCCT 17.130	MN192942
CCCT 17.131	MN192943
CCCT 17.132	MN192944
CCCT 17.133	MN192945
CCCT 17.134	MN192946
CCCT 17.135	MN192947
CCCT 17.137	MN192948
CCCT 17.138	MN192949
CCCT 17.139	MN192950
CCCT 17.140	MN192951
CCCT 17.141	MN192952
CCCT 17.142	MN192953
CCCT 17.194	MN193016
CCCT 17.195	MN193041
CCCT 17.196	MN193042
